# Supplementary material for: Fibrotic lung ECM upregulates SDC4/integrin-αvβ1 interaction and the interfering peptide SDC487-131 and its derivative peptides alleviate pulmonary fibrosis
Source: Regen Biomater. 2025 Jun 16;12:rbaf057. doi: 10.1093/rb/rbaf057 (PMC12313019; doi:10.1093/rb/rbaf057)
Supplement: rbaf057_Supplementary_Data [file rbaf057_supplementary_data.zip]

Archive with 3 entries (3 files):
- supplementary Methods.docx
- Supplemental Tables.docx
- Supplemental Figures.docx
